# Supplementary material for: A concise methodology for the estimation of elemental concentration effects on mesoscale cohesion of non-ferrous covalent glasses: The case of Se(80−x)Ge(20−x)Inx=0,5,10,15
Source: Data Brief. 2015 Jun 16;4:257–65. doi: 10.1016/j.dib.2015.05.024 (PMC4510547; doi:10.1016/j.dib.2015.05.024)
Supplement: Supplementary file 1 — Supplementary Material [file mmc1.zip]

Archive with 1 entries (1 files):
- SupercellData.rar
