# Supplementary material for: A concise methodology for the estimation of elemental concentration effects on mesoscale cohesion of non-ferrous covalent glasses: The case of Se(80−x)Ge(20−x)Inx=0,5,10,15
Source: Data Brief. 2015 Jun 16;4:257–65. doi: 10.1016/j.dib.2015.05.024 (PMC4510547; doi:10.1016/j.dib.2015.05.024)
Supplement: Supplementary file 3 — Supplementary Material [file mmc3.xlsx]

## Sheet: Energy decomposition
			GeSe4-Ge28	GeSe4-Se2759	GeSe4In5-Ge247	GeSe4In5-Se624	GeSe4In5-In2907	GeSe4In5-In2629	GeSe4In10-Se248	GeSe4In15-In1735	GeSe4In10-In2088	GeSe4In15-Se713	GeSe4In15-Se668	GeSe4In15-Se564	GeSe4In15-In865	GeSe4In15-In2502	GeSe4In15-Se479	GeSe4In15-Ge109	GeSe4In15-Se671	GeSe4In15-Ge73	GeSe4In15-In2219	GeSe4In10-Ge34	GeSe4In15-Ge61	GeSe4In10-In1276	GeSe4In10-Se371
	Hartree/Ne	Pauli	10.3129	41.8013	7.4841	6.35559	7.5842	6.99838	5.86045	7.07474	8.22876	9.14169	6.95077	7.14857	7.73183	8.16068	7.7905	6.3788	7.80599	8.70031	8.44611	6.94931	8.11206	9.42205	9.88785
	Hartree/Ne	Electrostatic	-3.73638	-3.01542	-2.55209	-2.02197	-2.4166	-2.18035	-1.89053	-2.13127	-2.61115	-3.04973	-2.10672	-2.16726	-2.42404	-2.5966	-2.41307	-1.90117	-2.55013	-2.87876	-2.70075	-2.246	-2.6526	-3.05107	-3.16686
	Hartree/Ne	Orbital	-9.70278	-40.9755	-7.18166	-6.32109	-7.43977	-7.07319	-5.19776	-6.3214	-7.00934	-7.54925	-6.3284	-6.50461	-6.86485	-7.13624	-6.97098	-6.09426	-6.91993	-7.50221	-7.47629	-6.45237	-7.25891	-8.20549	-9.36397
	Hartree	Pauli	5.19771	19.563	4.55782	3.77522	4.26232	5.19979	4.03199	5.09381	6.06459	5.85982	3.98279	5.03974	5.33497	6.70808	4.72883	4.70118	5.26904	6.15112	5.70113	4.78113	6.01104	6.34104	5.20101
	Hartree	Electrostatic	-1.88313	-1.41122	-1.55422	-1.20105	-1.35813	-1.62	-1.30068	-1.53451	-1.92442	-1.95488	-1.20715	-1.52792	-1.67259	-2.13441	-1.46473	-1.40116	-1.72134	-2.03528	-1.82301	-1.54525	-1.96558	-2.05337	-1.66577
	Hartree	Orbital	-4.8902	-19.1765	-4.37363	-3.75473	-4.18115	-5.25538	-3.57606	-4.55141	-5.16588	-4.83907	-3.62617	-4.58575	-4.73674	-5.86599	-4.23139	-4.49147	-4.67095	-5.30406	-5.0465	-4.43923	-5.37885	-5.5223	-4.92545
		Number of electrons	504	468	609	594	562	743	688	720	737	641	573	705	690	822	607	737	675	707	675	688	741	673	526
	a.u./Ne	Binding E	-3.12623	-2.1896	-2.24965	-1.98747	-2.27216	-2.25516	-1.22783	-1.37793	-1.39173	-1.45729	-1.48435	-1.52329	-1.55705	-1.57216	-1.59355	-1.61663	-1.66407	-1.68066	-1.73093	-1.74906	-1.79945	-1.83451	-2.64298
		Ge CN	2	4	2	1	2	2	1	0	1	0	0	0	0	0	0	0	0	0	0	0	0	1	1
		Se CN	12	9	5	4	6	7	1	1	2	2	0	1	3	4	1	2	3	4	4	2	5	3	2
		In CN	0	0	7	8	5	8	12	13	12	11	11	13	11	13	11	13	11	11	10	12	11	10	8
		Total CN	14	13	14	13	13	17	14	14	15	13	11	14	14	17	12	15	14	15	14	14	16	14	11
